# Supplementary material for: Lantern-shaped flexible RNA origami for Smad4 mRNA delivery and growth suppression of colorectal cancer
Source: Nat Commun. 2023 Mar 10;14:1307. doi: 10.1038/s41467-023-37020-y (PMC9998469; doi:10.1038/s41467-023-37020-y)
Supplement: Supplementary file 4 — Source Data [file 41467_2023_37020_MOESM4_ESM.xlsx]

## Sheet: Figrue 2
Figure 2f
	Nanosize(nm)	7bs	5bs	3bs
	32.7	0.425	--	--
	37.8	7.62	--	--
	43.8	21.9	6.22	--
	50.7	28.1	21.7	--
	58.8	21.8	31.7	--
	68.1	12.3	25.7	--
	78.8	5.44	12.1	15.5
	91.3	1.87	2.59	33.1
	106	0.464		34.3
	122	0.0654		17.1
	142	0.0015

## Sheet: Figure 3
Figure 3b
	mRNA			3bs			5bs			7bs
0h	1	1	1	1	0.93	1.07	1	0.93	1.07	1	0.941	1.059
2h	0.0012	0.0021	0.0014	0.480337	0.445333	0.58334	0.505829	0.622358	0.612343	0.534812	0.672121	0.710032
4h	0.00122	0.00021	0.0022	0.219145	0.321421	0.344124	0.307818	0.507121	0.50124	0.457568	0.562156	0.39256
12h	0.00221	0.00234	0.00223	0.126364	0.111243	0.102317	0.0946881	0.084168	0.119481	0.132703	0.142173	0.112721
Figure 3h
	SW480	Intensity				SW620	Intensity
	NC	0	0	0		NC	0	0	0
	mRNA	0.022841	0.00479	0.133501		mRNA	-0.0082	0.080542	-0.00313
	3bs	0.568595	0.694209	0.603639		3bs	0.430455	0.647701	0.58593
	5bs	1.44514	1.35968	1.35168		5bs	1.2608	1.33441	1.35119
	7bs	0.408361	0.541819	0.676764		7bs	0.632379	0.476042	0.672837

## Sheet: Figure 4
Figure 4a
	Time (h)	Positive Cell(%)
	0	1.45	1	2.76
	1	72.2	73	69.2
	2	98.8	98.7	90.5

## Sheet: Figure 6
Figure 6a
mRNA amounts (μg/μL)	Nano-lantern			Lipofectamine 2000				0.125			0.25			0.5
0	96.9599	103.68	99.36	96.9943	102.6	100.406		t test	P-value		t test	P-value		t test	P-value
0.062	97.88	102.48	95.68	94.5573	100.162	99.1877			0.024			0.001			<0.001
0.125	99.52	92.4	95.64	83.9521	88.2461	86.658
0.25	98.08	96.52	95.48	76.6239	78.792	81.1032
0.5	94.4	96.88	93.08	73.7774	75.0707	70.9764
Figure 6b
SW480 (days)	Control			mRNA			Nano-lantern
1	0.342	0.354	0.339	0.403	0.331	0.325	0.356	0.344	0.332
2	0.668	0.581	0.497	0.483	0.592	0.475	0.387	0.319	0.308		One-way ANOVA with Bonferroni multiple comparisons test	P-value
3	0.703	0.976	0.838	0.656	0.701	0.735	0.719	0.704	0.564		Control vs. Nano-lantern	0.032
4	1.234	1.243	1.332	1.442	1.267	1.332	0.923	1.373	1.127		mRNA vs. Nano-lantern	0.013
5	1.674	1.484	1.623	2.011	1.692	1.576	1.417	1.502	1.268
6	1.921	1.703	1.797	1.797	1.808	2.016	1.576	1.478	1.421
SW620 (days)	Control			mRNA			Nano-lantern
1	0.487	0.402	0.362	0.465	0.447	0.481	0.487	0.471	0.462
2	0.599	0.561	0.582	0.552	0.577	0.594	0.516	0.589	0.491		One-way ANOVA with Bonferroni multiple comparisons test	P-value
3	1.221	1.036	0.944	0.949	1.013	0.998	0.802	0.976	0.683		Control vs. Nano-lantern	0.039
4	1.732	1.498	1.553	1.387	1.402	1.663	1.267	1.106	0.881		mRNA vs. Nano-lantern	0.038
5	1.683	1.923	1.852	1.521	1.698	1.776	1.683	1.653	1.504
6	2.037	1.878	1.794	1.902	2.013	1.797	1.626	1.589	1.664
Figure 6c
SW480	Nc	mRNA	Nano-lantern						SW620	Nc	mRNA	Nano-lantern
EdU positive cell fold change	1.03257	0.931126	0.610867		One-way ANOVA with Bonferroni multiple comparisons test	P-value			EdU positive cell fold change	1.25828	1.14804	0.428548		One-way ANOVA with Bonferroni multiple comparisons test	P-value
	0.985426	0.94464	0.668687		Nc vs. Nano-lantern	<0.001				0.903523	0.803221	0.501657		Nc vs. Nano-lantern	0.025
	0.982011	0.829233	0.531962		mRNA vs. Nano-lantern	0.002				0.838203	0.845714	0.400581		mRNA vs. Nano-lantern	0.048
Figure 6d
SW480	Nc	mRNA	Nano-lantern						SW620	Nc	mRNA	Nano-lantern
Colony numbers	175	242	121		One-way ANOVA with Bonferroni multiple comparisons test	P-value			Colony numbers	256	219	137		One-way ANOVA with Bonferroni multiple comparisons test	P-value
	239	254	120		Nc vs. Nano-lantern	0.009				259	245	128		Nc vs. Nano-lantern	<0.001
	249	243	139		mRNA vs. Nano-lantern	0.003				264	258	123		mRNA vs. Nano-lantern	<0.001
Figure 6e
SW480	Nc	mRNA	Nano-lantern						SW620	Nc	mRNA	Nano-lantern
Wound Closure	0.306291	0.272045	0.0460653		One-way ANOVA with Bonferroni multiple comparisons test	P-value			Wound Closure	0.307273	0.28125	0.0725953		One-way ANOVA with Bonferroni multiple comparisons test	P-value
	0.275281	0.25636	0.0858209		Nc vs. Nano-lantern	0.001				0.230624	0.329091	0.103113		Nc vs. Nano-lantern	0.016
	0.284014	0.269162	0.148699		mRNA vs. Nano-lantern	0.002				0.378531	0.248629	0.16129		mRNA vs. Nano-lantern	0.025
Figure 6f
SW480	Nc	mRNA	Nano-lantern						SW620	Nc	mRNA	Nano-lantern
Cell number per view	385	381	271		One-way ANOVA with Bonferroni multiple comparisons test	P-value			Cell number per view	423	412	244		One-way ANOVA with Bonferroni multiple comparisons test	P-value
	397	375	254		Nc vs. Nano-lantern	<0.001				443	432	234		Nc vs. Nano-lantern	<0.001
	442	398	265		mRNA vs. Nano-lantern	0.001				387	397	253		mRNA vs. Nano-lantern	<0.001

## Sheet: Figure 7
	Figure 7d
	SW480	Input	IgG	MYC		SW620	Input	IgG	MYC
	Relative enrichment fold	10.261	1.37	5.833		Relative enrichment fold	16.03	0.812	7.424
		8.843	0.532	4.081			17.619	1.028	8.528
		13.183	1.371	5.428			25.771	1.198	9.638
		One-way ANOVA with Bonferroni multiple comparisons test	P-value				One-way ANOVA with Bonferroni multiple comparisons test	P-value
		IgG vs. MYC	0.039				IgG vs. MYC	0.012

## Sheet: Figure 8
Figure 8c
Days	Saline						mRNA						Nano-lantern
0	62.5	22.5	62.5	48	31.5	27	27	31.5	27	22.5	40	27	32	18	32	18	40	32
3	171.5	64	126	87.5	72	100	64	162	64	56	75	72	62.5	32	32	40	62.5	40
6	245	198	364.5	196	198	162	125	269.5	162	144	126	125	75	32	40	62.5	75	48
9	526.5	216	550	245	294	269.5	245	384	220.5	245	171.5	269.5	75	40	40	75	108	48
12	688.5	448	650	352	416	318.5	445.5	384	405	245	196	445.5	87.5	40	62.5	75	126	87.5		One-way ANOVA with Bonferroni multiple comparisons test	P-value
15	1089	480	847	384	448	567	550	416	445.5	352	288	600	144	62.5	75	108	171.5	87.5		Saline vs. Nano-lantern	0.002
18	1368	648	1183	526.5	480	607.5	786.5	567	526.5	445.5	320	786.5	162	62.5	108	126	171.5	144		mRNA vs. Nano-lantern	0.047
21	1862	688.5	1470	786.5	648	750	1008	700	567	600	352	847	162	75	126	126	196	162
24	2560	850	1568	1008	800	800	1183	907.5	700	786.5	445.5	1080	180	108	126	171.5	256	180
Figure 8d
	Saline	mRNA	Nano-lantern
Tumor mass (g)	1.02	0.96	0.24
	1.37	0.74	0.31
	1.22	1.11	0.26		One-way ANOVA with Bonferroni multiple comparisons test	P-value
	1.14	0.98	0.23		Saline vs. Nano-lantern	<0.001
	1.65	1.23	0.31		mRNA vs. Nano-lantern	<0.001
	1.14	1.16	0.38
Figure 8e
	Saline	mRNA	Nano-lantern
Body weight (g)	25.4	24.2	23.8
	24.9	22.3	24.7
	22.8	24.6	23.1
	23.2	23.7	24.3
	23.1	22.7	22.6
	23.6	24.5	23.7

## Sheet: Figure 9
Figure 9d
	Nc	mRNA	Nano-lantern			Nc	mRNA	Nano-lantern
IL-6 (pg/mL)	86.99	184.1	146.42		IFN-β(pg/mL)	98.42	152.6	148.61
	123.5	144.54	106.56			54.41	98.42	111.21
	148.77	125.26	171.84			85.76	147.2	94.47
	121.15	205.37	200.17			62.63	65.04	88.81

## Sheet: Supplementary Fig.8
Figure S8b
	Circular-Cy5			mRNA-FITC
Control	100	100	100	100	100	100
WTM	98.0392	94.4532	58.5774	98.4496	87.0796	115.054
MBCD	84.3137	87.0048	94.4212	60.2067	73.9823	83.2565
CHL	25.8823	64.9762	27.4756	30.491	27.7876	35.6375
NYS	45.4902	48.8114	12.6918	14.9871	15.5752	12.2888
		Circular-Cy5	One-way ANOVA with Bonferroni multiple comparisons test	P-value
			Control vs. CHL	0.012
			Control vs. NYS	0.008
		mRNA-FITC	One-way ANOVA with Bonferroni multiple comparisons test	P-value
			Control vs. MBCD	0.024
			Control vs. CHL	<0.001
			Control vs. NYS	<0.001

## Sheet: Supplementary Fig.11
Figure S11
		SW480			SW620
	NC	0	0	0	0	0	0
	mRNA	0.545321	2.12536	1.53653	1.12536	2.62235	0.856795
	Lipo+mRNA	86.6086	92.0083	111.969	92.0083	111.13	87.3166
	Nano-lantern	80.2623	85.9126	100.57	87.0114	112.508	81.5875

## Sheet: Supplementary Fig.12
Figure S12b
	0 h	12 h	24 h
Nucleus/Cytoplasm ratio of Smad4 intensity	1	2.31292	3.18342		One-way ANOVA with Bonferroni multiple comparisons test	P-value
	1	2.04833	2.74323		0h vs. 24h	<0.001
	1	1.98028	2.7002		12h vs. 24h	0.007

[truncated: 3 more sheets: Supplementary Fig.13, Supplementary Fig.14, Supplementary Fig.15]
